# Supplementary material for: Concordance between genome-wide cfDNA screening and diagnostic test results for large copy-number variants: a multi-site study from the Global Expanded NIPT Consortium
Source: Front Genet. 2026 Mar 24;17:1744417. doi: 10.3389/fgene.2026.1744417 (PMC13053642; doi:10.3389/fgene.2026.1744417)
Supplement: Supplementary file 1 [file Table2.xlsx]

## Sheet: Supplemental Table 2
Supplementary Table S2. Details of cases classified as clinical correlation.
Study ID	GA (w)	MA (y)	FF (%)	Referral indication	cfDNA finding and size if available	Available outcome information (parental test results, pregnancy outcome)	Assessment of possible concordance status based on all available information
98	16	29	12	Other - previous SAB	dup(3)(q26.1q26.2); 9 Mb	No confirmatory diagnostic test results available; pregnancy outcome unknown; cfDNA analysis for the patient four months after delivery identified the same CNV [dup(3)(q26.1q26.2)] as detected by NIPT during pregnancy; therefore, presumed maternal CNV	Discordant with biological explanation (maternal CNV) or concordant (maternal and fetal CNV)
218*	10	29	Not available	Family history (known maternal mosaic del 5q)	del 5q	No confirmatory diagnostic test results available; patient declined amniocentesis; known maternal mosaic del(5)(q14q31.1) identified during previous pregnancy (see case 217 in Supplementary Table S1)	Discordant with biological explanation (maternal mosaic CNV) or concordant (maternal and fetal CNV)
219†	10	39	9	Multiple indications (AMA and known paternal del 1q)	del 4p	No confirmatory diagnostic test results available; pregnancy was conceived via IVF with an egg donor and PGT-A; testing of the pregnant patient was not performed during this pregnancy (see case 220 in this table)	Presumed discordant with biological explanation (pregnant patient with CNV confirmed in subsequent pregnancy); CNV presumed to not be inherited by fetus as pregnancy was conceived via IVF with an egg donor
220†	11	42	8	Multiple indications (AMA and known paternal del 1q)	del 4p	No confirmatory diagnostic test results available; pregnancy was conceived via IVF with an egg donor and PGT-A; testing of the pregnant patient during this pregnancy identified del 4p (see case 219 in this table for previous pregnancy with same cfDNA finding)	Presumed discordant with biological explanation (pregnant patient with CNV confirmed in this pregnancy); CNV presumed to not be inherited by fetus as pregnancy was conceived via IVF with an egg donor
257	12	38	14	Multiple indications (AMA and known maternal mosaic dup 8p)	dup(8)(p23.3p21.2); 25.7 Mb	No confirmatory diagnostic test results available; maternal peripheral blood array during a previous pregnancy showed arr [GRCh37] 8p23.3p21(161472_27414662)x2~3; pregnancy outcome unknown	Discordant with biological explanation (maternal mosaic CNV) or concordant (maternal and fetal CNV)
266	11	35	9	Multiple indications (AMA and known maternal balanced t(4;9)(p16.3;p22.1))	dup(9)(p24.3p22.1); 19 Mb	No confirmatory diagnostic test results available	Known maternal t(4;9)(p16.3;p22.1) balanced translocation could have resulted in possible duplication of 9p observed in cfDNA testing
*Case 218 is a subsequent pregnancy of the patient identified in Supplementary Table S1 as case 217. †Cases 219 and 220 are different pregnancies of the same patient. Abbreviations used: GA, gestational age; w, weeks; MA, maternal age; y, years; FF, fetal fraction; SAB, spontaneous abortion; dup, duplication; del, deletion; AMA, advanced maternal age; IVF, in vitro fertilization; PGT-A, preimplan…
