# Supplementary material for: Concordance between genome-wide cfDNA screening and diagnostic test results for large copy-number variants: a multi-site study from the Global Expanded NIPT Consortium
Source: Front Genet. 2026 Mar 24;17:1744417. doi: 10.3389/fgene.2026.1744417 (PMC13053642; doi:10.3389/fgene.2026.1744417)
Supplement: Supplementary file 2 [file Table1.xlsx]

## Sheet: Supplemental Table 1
Supplementary Table S1. Details of cases classified as concordant or discordant with a plausible biological explanation or other CNV.
Concordant
Study ID	GA (w)	MA (y)	FF (%)	Referral indication	cfDNA finding and size if available	Specimen type; diagnostic test result	Concordance subcategory	Pregnancy outcome
4	10	23	9	No known high-risk indication	del(21)(q11.2q21.3)	Specimen type unknown; arr 13q12.11x3;21q11.2q21.3x1 (1.22 Mb 13q dup; 13.08 Mb 21q del)	Concordant for del 21q; additional duplication on 13q (out of scope)	Unknown
6	10	37	7	AMA	dup(15)(q11.1q13.3); 12.4 Mb	CVS: +mar; AF: arr [GRCh37] 15q11.1q13.2(20686203_30366138)x4; 15q13.2q13.3(30954724_32465711)x3 (9.7 Mb 15q tetrasomy and 1.5 Mb 15q trisomy)	Concordant for complex 15q CNV; additional abnormality (structure of CNV comprising tetrasomy plus a small duplication) (out of scope)	Unknown
7	12	38	15	AMA	dup(18)(p11.32p11.21); 15.2 Mb	AF array: arr [GRCh37] 18p11.32p11.21(149089_14081934)x3 (13.93 Mb dup of 18p)	Concordant for dup 18p	Unknown
8	14	37	15	Multiple indications - AMA and positive serum screening	dup(2)(q31.1q37.3); 66.9 Mb	AF karyotype: 46,der(2)(qter->q31::p25->qter)	Concordant for dup 2q; maternal balanced rearrangement: maternal karyotype: inv(2); breakpoints not known	Unknown
16	16	30	9	Positive serum screening	del(13)(q33.1q34); 10.2 Mb	AF array: arr 7p22.3p15.2(65545_26427416)x3, 13q33.1q34(104765459_115093115)x1 (7p dup 26.26 Mb, 13q del 10.33 Mb)	Concordant for del 13q; additional abnormality dup 7p (in scope)	Unknown
23	10	30	5	No known high-risk indication	dup(4)(q34.1q35.2)	AF array: arr 4q34.1q35.2x3	Concordant for dup 4q	TAB
26	10	32	7	No known high-risk indication	dup(7)(p11.2q36.3)	CVS array: mos dup 7p in 70%; AF array WNL	Concordant - Confirmed CPM for dup 7p	Term livebirth
32	10	30	4	No known high-risk indication	del(4)(q31.21q35.2)	AF array: arr 4q13.3q31.3x1, 4q31.3q35.2x1 (78 Mb del 4q13.3 and 38 Mb del 4q31.3)	Concordant for del 4q31; additional abnormality del 4q13 (in scope)	IUGR; TAB
35	10	31	7	No known high-risk indication	del(8)(q12.1q13.3)	Peripheral blood array: del 8q	Concordant del 8q	TAB
37	10	32	10	No known high-risk indication	del(6)(q24.1q25.2)	CVS array: arr 6p24.1q25.2x1	Concordant for del 6p (CVS only)	TAB
39	10	31	5	No known high-risk indication	dup(4)(q34.1q35.2)	AF array: arr 4q34.1q35.2x3	Concordant for dup 4q	TAB
41	11	40	10	AMA	del(7)(q34q36.3)	AF array: arr 7q33.4q36.3x1	Concordant for del 7q	TAB
43	13	40	13	AMA	dup(2)(q33.1q35)	AF array: arr 2q33.1q35x3	Concordant for dup 2q	TAB
49	12	29	7	No known high-risk indication	del(5)(p15.33p13.3); 34 Mb	AF karyotype: mos 46,XX,del(5)(p13.3)[43]/46,XX[7] (86%); AF array: arr [GRCh37] 5p15.33p13.3(38139_33446539)x1; mos (33.4 Mb del 5p)	Concordant for del 5p	Unknown
53	10	38	7	AMA	dup(4)(q33q34.2); 7Mb	AF array: arr [GRCh37] 4q32.3q34.2(169815472_177448126)x3 (7.6 Mb dup 4q)	Concordant for dup 4q; parental karyotypes normal	TAB
58	11	36	5	AMA	dup(21)(q11.2q22.11); 21 Mb	CVS QF-PCR: trisomy 21; CVS karyotype: 47,XY,+21	Concordant (CVS only)	Unknown
62	11	30	9	No known high-risk indication	dup(5)(q13.3q14.3); 19 Mb	AF karyotype: 46,XX,dup(5)(q13.3q14.3); AF array: arr [GRCh37] 5q13.3q14.3(75700310_83981802)x3 (8.3 Mb dup 5q)	Concordant for dup 5q	Unknown
65	10	34	7	Other - previous SAB	dup(6)(q25.2q27); 18 Mb	AF FISH and karyotype: 46,XX,add(X)(?)dn.ish der(X)t(6;X)(wcp6+;wcpX+); AF array: arr [GRCh37] 6q25.2q27(154288032_170840937)x3, Xp22.33p22.2(93118_16100303)x1	Concordant for 6q; additional abnormality del Xp (out of scope); parental karyotypes normal	Livebirth, GA unknown
76	11	35	15	AMA	dup(21)(q21.1q22.2); 26 Mb	AF QF-PCR: mos T21; AF karyotype: mos 47,XX,+21[36]/46,XX[64] (36%); arr [GRCh37] (21)x2~3	Concordant	TAB
83	10	34	7	No known high-risk indication	dup(1)(q42.2q43); 23 Mb	AF karyotype: 46,XX,add(12)(p12); AF array: arr [GRCh38] 1p36.32(2778184_3319395)x3, 1q42.2q44(232637224_248918469)x3, 12p13.33p13.32(85083_4881158)x1 (0.54 Mb 1p dup, 16.3 Mb 1q dup, and 4.8 Mb 12p del)	Concordant for dup 1q; additional abnormality del 12p and dup 1p (out of scope); anomaly secondary to maternal translocation 46,XX,t(1;12)(q42;p13)	Unknown
91	12	43	13	AMA	dup(8)(p23.3p23.1); 12 Mb	AF karyotype: 46,XX,dup(8); AF array: arr [GRCh37] 8p23.3p23.1x3	Concordant for dup 8p	TAB
103	10	42	4	AMA	dup(13)(q14.11q33.3); 70 Mb	AF array: arr(13)x3	Concordant	TAB
110	12	34	10	No known high-risk indication	dup(12)(p13.33p11.21); 32.3 Mb	AF karyotype: 47,XY,+mar; AF array: arr [GRCh37] 12p13.33p11.1(146.115_34.843.869)x4 (34.7 Mb tetrasomy 12p)	Concordant	Unknown
120	21	27	13	No known high-risk indication	del(12)(q23.1q23.3); 9.9 Mb	AF karyotype: 46,XX,del(12)(q23.1); AF array: arr [GRCh37] 5q21.2q21.3(103793079_104847697)x3, 12q23.1q23.3(98284492_108718462)x1 (1 Mb dup 5q, 10.4 Mb del 12q)	Concordant for del 12q; additional abnormality dup 5q (out of scope)	Unknown
123	10	37	4	AMA	dup(4)(q28.3q35.2); 56.6 Mb	POC karyotype: 46,XY,der(4); POC array: arr[GRCh37] 4p16.3p16.1(71566_11236408)x1, 4q26q35.2(117780360_191044208)x3; (11.2 Mb del 4p, 73.3 Mb dup 4q)	Concordant for dup 4q; additional abnormality del 4p (in scope) (POC only); maternal karyotype and array WNL	SAB at 14w, 4 days
125	13	39	6	AMA	del(18)(p11.32p11.21); 11.5 Mb	AF karyotype: 46,XX,del(18); AF array: arr18p11.32p11.21x1	Concordant for del 18p	TAB
132	13	23	8	Family history - parent is balanced t(6p;13p) carrier	dup(6)(p25.3p22.3); 20.8 Mb	Peripheral blood karyotype: trisomy 6p	Concordant for dup 6p; parental balanced translocation t(6p;13p)	Spontaneous preterm birth; abnormal neonatal exam, death at 2w of life
142	13	32	15	Positive serum screening	dup(10)(p15.2p12.31); 17.9 Mb	AF FISH and karyotype: 46,XY,der(11)ins(11;10)(p15.1;p15.2p12.31)pat.ish der(11)(RP11-31E15+); AF array: arr [GRCh37] 10p15.2p12.31(3159623_20854614)x3 (17.6 Mb)	Concordant for dup 10p; paternal balanced karyotype 46,XY,ins(11;10)(p15.1;p15.2p12.31).ish ins(11;10)wcp11+,wcp10+,RP11-31E15+;wcp10+)	TAB
154	19	36	5	AMA	dup(3)(q11.2q12.3); 7.4 Mb	AF FISH and karyotype: 47,XX,+mar[16]/46,XX[4].ish r(3)(q11.1q12.3)(XCE3+wcp3+) (80%); AF array: arr [GRCh37] 3q11.1q12.3(93632198_101409665)x3[0.4] (7.8 Mb dup 3q)	Concordant for dup 3q	TAB
155	12	34	5	Positive serum screening	dup(21)(q21.1q22.2); 23.7 Mb	AF karyotype: 47,XY,+21	Concordant	Unknown
162	16	36	9	Multiple indications - AMA and positive serum screening	dup(18)(p11.32p11.21); 14.8 Mb	AF karyotype: 47,XY,+i(18)(10)[15]/46,XY[19] (44%)	Concordant for dup 18p	TAB
177	16	24	9	Positive serum screening	del(6)(q25.3q27); 8.5 Mb	AF array: arr 6q25.3q27(159820916_166486031)x1 (6.7 Mb del 6q)	Concordant for del 6q	TAB
181	13	31	13	Positive serum screening	del(13)(q14.13q21.1); 10.1 Mb	AF array: arr [GRCh37] 13q14.12q21(45553643_55797657)x1	Concordant for del 13q	TAB
182	18	32	5	Positive serum screening	dup(16)(q12.1q21); 13.5 Mb	AF karyotype: 46,XX,dup(16)(q11.2q21)	Concordant for dup 16q; parental karyotypes normal	Unknown
202	13	41	7	Multiple indications - AMA and positive serum screening	dup(21)(q11.2q22.13); 23.1 Mb	AF karyotype: 47,+21	Concordant	TAB
204	14	27	10	Positive serum screening	del(8)(q22.2q23.1); 11.2 Mb	AF karyotype: 46,XY,del(8)(q22.2q23)	Concordant for del 8q	Unknown
209	14	23	7	Positive serum screening	del(4)(q34.1q35.2); 15 Mb	Unspecified assay on AF: del(4q)	Concordant for del 4q; parental karyotypes normal	TAB
225	12	32	12	No known high-risk indication	dup(1)(q21.1q44); 105 Mb	AF karyotype: 46,XY; AF array: arr [GRCh37] (1-22)x2,(X,Y)x1; postnatal placental biopsy array: arr[GRCh37] 1q21.1q44(145415190_249212681)x3 (103 Mb dup 1q on placental biopsy)	Concordant - Confirmed CPM for dup 1q	Severe IUGR; TAB
229	12	32	21	No known high-risk indication	dup(12)(p13.33q11); 37.7 Mb	Postnatal placental biopsy array : arr [GRCh37] 12p13.33p11.1(230421_34076803)x3 (33.8 Mb dup 12p)	Concordant - Suspected CPM (normal livebirth)	Induced livebirth at 36w, 5 days
230	9	33	9	Abnormal ultrasound - NT 4.2 mm	del(22)(q13.2q13.33); 7.9 Mb	CVS karyotype and FISH: mos 46,XY[16]/46,XY,der(22)t(3;22)(p21.31;q13.2).ish der(22)t(3;22)(wcp3+,wcp22+); CVS array: arr [GRCh37] 3p26.3p21.31(93949_47125653)x2~3, 22q13.2q13.33(43331611_51178264)x1; 3p26 dup 47.0 Mb, 22q13 del 7.8 Mb; AF karyotype: 46,XY; AF array: arr [GRCh37] 22q13.2q13.33(43331611_51178264)x1 dn (7.85 Mb del 22q)	Concordant for del 22q; additional abnormality dup 3p (in scope); parental karyotypes normal	TAB
240	11	35	12	AMA	dup(10)(p12.1q11.21); 14.1 Mb	AF karyotype: 46,XX,dup(10)(p11.1p11.23); AF array: arr [GRCh37] 10p11.23p11.1(30080148_38408609)x3 dn (8.3 Mb dup 10p)	Concordant for dup 10p; parental karyotypes normal	Term livebirth
247	12	34	9	No known high-risk indication	del(18)(q21.31q23); 20.4 Mb	AF array: arr [GRCh37] 18q21.31q23(55071281_78012829)x1 (22.9 Mb)	Concordant for del 18q; parental karyotypes normal	Unknown
248	14	23	5	No known high-risk indication	del(3)(q12.1q13.31); 16.5 Mb	Postnatal peripheral blood array: arr [GRCh37] 3q12.1q13.31(99017242_115423066)x1 dn (16 Mb del 3q)	Concordant for del 3q; parental karyotypes normal	Child with developmental delay, microcephaly
250	11	31	11	Positive serum screening	del(15)(q11.2q14); 11.8 Mb	Postnatal peripheral blood karyotype and FISH: 45,XX,der(6)t(6;15)(q27;q11),-15.ish der(6)(wcp6+,wcp15+); postnatal peripheral blood array: arr [GRCh37] 15q11.1q14(20172544_34736008)x1 (14.6 Mb del 15q); expanded PWS analysis: del of pat 15q11.2q14	Concordant for del 15q; parental karyotypes normal	Livebirth, GA unknown; chid with hypotonia, hyptertrophia
251	12	26	8	Family history - patient with balanced t(7;13) and previous pregnancy with del 13 and multiple anomalies	dup(13)(q22.2q34); 38.3 Mb	AF karyotype and FISH: 46,XY,der(7)t(7;13)(q36.3;q22.1).ish der(7)t(7;13)(wcp7+;wcp13+); AF array: arr [GRCh37] 7q36.3(158464153_159124131)x1, 13q22.1(75267411_115092648)x3 (660 Kb del 7q and 39.8 Mb dup 13q)	Concordant for dup 13q; additional abnormality del 7q (out of scope); maternal balanced translocation 46,XX,t(7;13)(q36;q22)	Unknown
265	13	40	5	AMA	dup(12)(p13.33q12); 46 Mb	AF FISH: mos tetrasomy 12p13 [65/130] (50%)	Concordant	Unknown
268	12	28	9	Multiple indications - abnormal ultrasound (increased NT, exomphalos, cystic hygroma) and positive serum screening	del(14)(q32.12q32.33); 14.8 Mb	AF karyotype: 46,XX,del(14)(q32.1)	Concordant for del 14q	TAB
272	12	34	6	Multiple indications - abnormal ultrasound and AMA	dup(9)(p24.3q22.1); 90.5 Mb	POC array: arr 9p24.3q22.1(204737-90482222)x4 (POC only)	Concordant	SAB at 13w
275	12	28	6	Abnormal ultrasound	dup(5)(p15.1p13.3); 11.8 Mb	Umbilical cord blood karyotype: 46,XY,dup(5)(p15.1p13.3)mat; umbilical cord blood array: arr [hg19] 5p15.1p13.3(17635554_29421256)x3 mat (11.8 Mb dup 5p)	Concordant for dup 5p	Unknown
Discordant with a plausible biological explanation or other CNV
Study ID	GA (w)	MA (y)	FF (%)	Referral indication	cfDNA finding and size if available	Specimen type; diagnostic test result; parental test result if available	Concordance subcategory	Pregnancy outcome
001	10	35	5	AMA	dup(9)(p24.3q21.12); 72.2 Mb	AF karyotype WNL; AF array: arr [GRCh38] 8q22.3q23.1(104673026_106921875) (2.2 Mb dup)	Discordant - different abnormality identified (out of scope)	Unknown
002	11	33	7	No known high-risk indication	del(5)(q14.3q34); 78.9 Mb	Unspecified diagnostic testing WNL; bone marrow biopsy karyotype (mid-pregnancy, patient symptomatic): del 5q; bone marrow aplasia/myelodysplastic syndrome diagnosed	Discordant with biological explanation - confirmed maternal CNV due to maternal malignancy	Unknown
015	16	33	14	Positive serum screening	dup(7)(p21.2q36.1); 136.1 Mb	AF array: arr [GRCh37] Xp21.19(32615909_32842079)x1 (0.23 Mb del Xp)	Discordant - different abnormality identified (out of scope)	Unknown
033	13	35	6	AMA	del(10)(q22.1q26.2)	Peripheral (postnatal) blood array: arr 4q31.3x1 (219 kb)	Discordant - different abnormality identified (out of scope)	Spontaneous preterm birth <27w; IUGR
038	10	35	4	AMA	del(12)(q21.2q24.33)	POC array: arr 5q11.2x3 (418 kb dup 5q)	Discordant - different abnormality identified (out of scope)	IUFD
045	13	40	6	AMA	dup(3)(p12.3q29)	AF array WNL	Discordant with possible explanation (h/o multiple maternal myomas)	Severe IUGR; multiple fibroids on ultrasound; delivery information unknown
063	11	34	8	No known high-risk indication	del(10)(q25.2q26.3); 24 Mb	AF karyotype, microarray, UPD, QF-PCR WNL	Discordant with explanation (known fragile site)	Unknown
079	10	39	6	AMA	del(10)(q25.2q26.3); 23 Mb	AF karyotype and microarray WNL	Discordant with explanation (known fragile site)	Livebirth
080	12	43	10	No known high-risk indication	dup(1)(q31.1q44); 63 Mb	AF karyotype WNL; AF array: verbal report of an unrelated microdeletion on a different chromosome	Discordant - different abnormality identified (out of scope)	Unknown
116	10	30	12	No known high-risk indication	del(3)(q23q26.2); 30.3 Mb	AF karyotype and microarray WNL	Discordant with possible explanation (h/o maternal myoma 6.6 cm)	Unknown
138	13	44	Not available	Multiple indications (AMA and positive serum screening)	del(10)(q25.2q26.3); 22.3 Mb	AF karyotype WNL	Discordant with explanation (known fragile site)	Unknown
150	14	33	11	Positive serum screening	del(10)(q25.2q26.3); 21.6 Mb	AF karyotype WNL	Discordant with explanation (known fragile site)	Unknown
153	17	27	4	Positive serum screening	del(10)(q25.2q26.3); 22.8 Mb	AF karyotype and FISH WNL: 46,XY.ish 10q25.3(RP11-583N08x2),10q26.3(RP11-47G15x2)	Discordant with explanation (known fragile site)	Unknown
156	15	30	8	Positive serum screening	del(10)(q25.2q26.3); 20.8 Mb	AF array WNL	Discordant with explanation (known fragile site)	Unknown
157	13	30	10	Positive serum screening	del(7)(q21.3q31.31); 23.7 Mb	AF array arr (X,1-22)x3	Discordant - different abnormality identified (out of scope)	Unknown
164	15	28	6	Positive serum screening	del(10)(q25.3q26.3); 18.6 Mb	AF array WNL	Discordant with explanation (known fragile site)	Unknown
165	22	38	11	Multiple indications (AMA and positive serum screening)	del(10)(q25.2q26.3); 20.2 Mb	AF array WNL	Discordant with explanation (known fragile site)	Livebirth
197	15	31	5	Positive serum screening	del(10)(q25.1q26.3); 24.1 Mb	AF karyotype WNL	Discordant with explanation (known fragile site)	Unknown
198	16	33	8	Positive serum screening	dup(18)(p11.32p11.21); 12.5 Mb	AF karyotype and FISH: 46,XX,del(1)(p22).ish del(1)(SRD-).nuc ish(SRDx1)[100] (8.5 Mb del 1p)	Discordant - different abnormality identified (in scope)	TAB
212	14	37	8	Multiple indications (AMA and positive serum screening)	del(10)(q25.2q26.3); 20.5 Mb	AF, assay unspecified, WNL	Discordant with explanation (known fragile site)	Unknown
217*	10	27	Not available	No known high-risk indication	del 5q	AF, assay unspecified, WNL; maternal peripheral blood karyotype at 13w: 46,XX,del(5)(q14q31.1)[6]/46,XX[54] (10%), attributed to maternal myelodysplasia	Discordant with biological explanation – confirmed maternal mosaic CNV due to maternal malignancy	Livebirth following placental abruption at 37w; newborn exam normal
222	13	34	7	No known high-risk indication	dup(19)(q13.13q13.43); 18.5 Mb	AF array: arr [GRCh37] 10q26.3(132418039_135434178)x1 dn (3 Mb del 10q)	Discordant - different abnormality identified (out of scope)	TAB
224	14	31	12	No known high-risk indication	dup(20)(p12.1p13); 15.6 Mb	AF karyotype: mos 46,XX,del(20)(p11.2p13)[9]/46,XX[8] (53%); AF array: arr [GRCh37] 20p13p11.21(67778_25124129)x1~2, 20p13(102422_836603)x1; 20p13p11 mos del 11.2 Mb, del 20p13 0.73 Mb; maternal and paternal karyotype with targeted FISH WNL	Discordant with biological explanation	IUGR; cardiac anomaly; TAB at 26w
226†	12	31	13	No known high-risk indication	del(11)(q14.1q23.3); 35.7 Mb	AF array WNL; maternal mos 46,XX,del(11)(q14.1q23.3) identified after this pregnancy (see case 242 in this table)	Discordant with biological explanation – confirmed maternal mosaic CNV	Livebirth
239	13	29	7	No known high-risk indication	del(10)(q25.1q26.3); 22.2 Mb	AF array WNL	Discordant with explanation (known fragile site)	Livebirth
242†	15	33	9	No known high-risk indication	del(11)(q14.1q23.3); 34.1 Mb	AF array WNL; maternal mos 46,XX,del(11)(q14.1q23.3) known prior to this pregnancy (see case 226 in this table)	Discordant with biological explanation – confirmed maternal mosaic CNV	Unknown
253	13	37	9	AMA	del(7)(q21.12q31.32); 36.8 Mb	AF array WNL; large myoma	Discordant with possible explanation (h/o large maternal myoma)	Unknown
258	12	29	7	No known high-risk indication	del(10)(q25.2q26.3); 22.6 Mb	AF array WNL; postnatal placental biopsy array WNL	Discordant with explanation (known fragile site)	Livebirth
271	12	34	5	AMA	del(10)(q25.2q26.3); 23.35 Mb	AF karyotype and array WNL; GDM; maternal and paternal karyotpe normal	Discordant with explanation (known fragile site)	Livebirth
276	12	31	9	Abnormal ultrasound	del(10)(q25.2q26.3); 22.5 Mb	Umbilical cord blood karyotype WNL; cord blood array: arr [hg19] 17p12(14087933_15484859)x1 (1.39 Mb)	Discordant with explanation (known fragile site) and different abnormality (out of scope)	Spontaneous preterm birth; livebirth
In scope CNVs are >7 Mb; out of scope CNVs are <7 Mb. Section on concordant cases: Five cases (008, 083, 132, 142, 251) had parental translocations resulting in unbalanced fetal chromosome anomalies. Nine cases (053, 065, 182, 209, 230, 240, 247, 248, 250) had normal parental karyotypes. One case (123) had a normal maternal karyotype and array. Section on discordant cases with a plausible biologi…
